# Supplementary material for: Thermal conductivity in porous silicon nanowire arrays
Source: Nanoscale Res Lett. 2012 Oct 6;7(1):554. doi: 10.1186/1556-276X-7-554 (PMC3494563; doi:10.1186/1556-276X-7-554)
Supplement: Additional file 1 — Error analysis of the thermal conductivity of vertical SiNW arrays. An XLSX file showing detailed error analysis data for all the data reported. [file 1556-276X-7-554-S1.xlsx]

## Sheet: Sheet1
Additional file 1: Error analysis of the thermal conductivity of vertical SiNW arrays
Fig	k_NW	k_film	VF	k_pary	Δk_film	ΔVF	Δk_pary	(dkNW/dkFilm)*Δk_film	(dkNW/dVF)* ΔVF	(dkNW/dkpary)*Δkpary	Total Uncertainty
	[W/m/K]	[W/m/K]	[-]	[W/m/K]	[W/m/K]	[-]	[W/m/K]	[W/m/K]	[W/m/K]	[W/m/K]	[W/m/K]
2,3	142.5	31.4	0.22	0.12	2.9	0.01	0.05	13.1818	-6.46281	0.177273	14.682
2	98	44	0.45	0.12	5	0.02	0.05	11.1111	-4.33383	0.0611111	11.9265
2-4	51.3	27	0.53	0.12	2.2	0.02	0.05	4.15094	-1.91385	0.0443396	4.57112
3	131.5	29.03	0.22	0.12	1.24	0.01	0.05	5.63636	-5.97314	0.177273	8.21453
3	123.4	27.27	0.22	0.12	1.09	0.01	0.05	4.95455	-5.6095	0.177273	7.48635
3	49.3	25.68	0.52	0.12	7.43	0.02	0.05	14.2885	-1.89053	0.0461538	14.4131
3	1.02	0.67	0.6	0.12	0.12	0.02	0.05	0.2	-0.0305556	0.0333333	0.205048
4	37.9	16.7	0.44	0.12	0.34	0.035	0.05	0.772727	-2.99742	0.0636364	3.09607
4	27.6	13.14	0.47	0.12	2.44	0.035	0.05	5.19149	-2.06292	0.056383	5.58663
4	23.2	9.51	0.41	0.12	0.93	0.035	0.05	2.26829	-1.95509	0.0719512	2.99545
4	16.8	8.2	0.48	0.12	0.81	0.035	0.05	1.6875	-1.22743	0.0541667	2.08738
